# Supplementary material for: Metagenomic sequencing and reconstruction of 82 microbial genomes from barley seed communities
Source: Sci Data. 2024 May 10;11:484. doi: 10.1038/s41597-024-03332-x (PMC11087463; doi:10.1038/s41597-024-03332-x)
Supplement: Supplementary file 1 — Table S1 [file 41597_2024_3332_MOESM1_ESM.xlsx]

## Sheet: Table-S1
Title	Nitrogen grain content	Depot loation	Storage-time	Total number of Reads	Contaminated Reads	Filtered Reads	Contamination Ratio (%)	accession	study	bioproject_accession	biosample_accession	library_ID	library_strategy	library_source	library_selection	library_layout	platform	instrument_model	design_description	filetype	Forward-reads	Reverse-reads	Total MAGs	Average quality of reads (PHRED score)	Sequence length (bp)
HHN	High (>1.5%)	Klipdale	Harvest	50840506	6.509	50,833,997	0.0128	SRR27317622	SRP479463	PRJNA1029034	SAMN37857212	WC_AB_Harvest-2 _R1	WGS	METAGENOMIC	RANDOM PCR	paired	ILLUMINA	Illumina NovaSeq 6000	Tagmentation library preparation kit	fastq	WC_AB_Harvest-2_R1.fastq.gz	WC_AB_Harvest-2_R2.fastq.gz	14	36	250
HLN	Low (< 1.5%)	Caledon	Harvest	44861190	37.089	44,824,101	0.0827	SRR27317623	SRP479463	PRJNA1029034	SAMN37857199	WC_AB_Harvest-1_R1	WGS	METAGENOMIC	RANDOM PCR	paired	ILLUMINA	Illumina NovaSeq 6000	Tagmentation library preparation kit	fastq	WC_AB_Harvest-1_R1.fastq.gz	WC_AB_Harvest-1_R2.fastq.gz	13	36	250
T1HN	High (>1.5%)	Caledon	3-months	76518028	57.471	76,460,557	0.0751	SRR27317620	SRP479463	PRJNA1029034	SAMN37857298	WC_AB_Transfer-3M-b_R1	WGS	METAGENOMIC	RANDOM PCR	paired	ILLUMINA	Illumina NovaSeq 6000	Tagmentation library preparation kit	fastq	WC_AB_Transfer-3Mb_R1.fastq.gz	WC_AB_Transfer-3Mb_R2.fastq.gz	11	36	250
T1LN	Low (< 1.5%)	Napier	3-months	56163948	456.14	55,707,808	0.8122	SRR27317621	SRP479463	PRJNA1029034	SAMN37857287	WC_AB_Transfer-3M_R1	WGS	METAGENOMIC	RANDOM PCR	paired	ILLUMINA	Illumina NovaSeq 6000	Tagmentation library preparation kit	fastq	WC_AB_Transfer-3M_R1.fastq.gz	WC_AB_Transfer-3M_R2.fastq.gz	18	36	250
T2HN	High (>1.5%)	Protem	6-months	37911140	2.62	37,908,520	0.0069	SRR27317618	SRP479463	PRJNA1029034	SAMN37857366	WC_AB_Transfer-6Mb_R1	WGS	METAGENOMIC	RANDOM PCR	paired	ILLUMINA	Illumina NovaSeq 6000	Tagmentation library preparation kit	fastq	WC_AB_Transfer-6Mb_R1.fastq.gz	WC_AB_Transfer-6Mb_R2.fastq.gz	4	36	250
T2LN	Low (< 1.5%)	Krige	6-months	52681492	3.088	52,678,404	0.0059	SRR27317619	SRP479463	PRJNA1029034	SAMN37857359	WC_AB_Transfer-6MR1	WGS	METAGENOMIC	RANDOM PCR	paired	ILLUMINA	Illumina NovaSeq 6000	Tagmentation library preparation kit	fastq	WC_AB_Transfer-6M_R1.fastq.gz	WC_AB_Transfer-6M_R2.fastq.gz	6	36	250
T3HN	High (>1.5%)	Krige	9-months	25566560	53.76	25,512,800	0.2103	SRR27317616	SRP479463	PRJNA1029034	SAMN37857398	WC_AB_Transfer-9MbR1	WGS	METAGENOMIC	RANDOM PCR	paired	ILLUMINA	Illumina NovaSeq 6000	Tagmentation library preparation kit	fastq	WC_AB_Transfer-9Mb_R1.fastq.gz	WC_AB_Transfer-9Mb_R2.fastq.gz	7	36	250
T3LN	Low (< 1.5%)	Protem	9-months	20722664	567.134	20,155,530	2.7368	SRR27317617	SRP479463	PRJNA1029034	SAMN37857377	WC_AB_Transfer-9M_R1	WGS	METAGENOMIC	RANDOM PCR	paired	ILLUMINA	Illumina NovaSeq 6000	Tagmentation library preparation kit	fastq	WC_AB_Transfer-9M_R1.fastq.gz	WC_AB_Transfer-9M_R2.fastq.gz	9	36	250
