# Supplementary material for: Metagenomic sequencing and reconstruction of 82 microbial genomes from barley seed communities
Source: Sci Data. 2024 May 10;11:484. doi: 10.1038/s41597-024-03332-x (PMC11087463; doi:10.1038/s41597-024-03332-x)
Supplement: Supplementary file 2 — Table S2 [file 41597_2024_3332_MOESM2_ESM.xlsx]

## Sheet: Table-S2
MAG-Names	Accession	Completeness(%)	Contamination(%)	Domian	Phylum	Class	Order	Family	Genus	Species
MAG82-bin8	JAZBKA000000000	91.42	0.754	Bacteria	Firmicutes	Bacilli	Lactobacillales	Enterococcaceae	Enterococcus_D	Enterococcus_D casseliflavus
MAG81-bin7	JAZBKB000000000	89.08	0.613	Bacteria	Pseudomonadota	GammaPseudomonadota	Enterobacterales	Enterobacteriaceae	Pantoea	Pantoea agglomerans
MAG80-bin6	JAZBKC000000000	84.23	4.812	Bacteria	Actinobacteriota	Actinomycetia	Actinomycetales	Microbacteriaceae	Curtobacterium	Curtobacterium flaccumfaciens_A
MAG79-bin5	JAZBKD000000000	80.17	0.0	Bacteria	Pseudomonadota	GammaPseudomonadota	Enterobacterales	Enterobacteriaceae	Erwinia	Erwinia persicina
MAG78-bin4	JAZBKE000000000	96.90	1.716	Bacteria	Firmicutes	Bacilli	Paenibacillales	Paenibacillaceae	Paenibacillus_J	Paenibacillus_J nuruki
MAG77-bin3	JAZBKF000000000	96.61	1.136	Bacteria	Pseudomonadota	GammaPseudomonadota	Enterobacterales	Enterobacteriaceae	Duffyella	Duffyella gerundensis
MAG76-bin2	JAZBKG000000000	83.82	1.133	Bacteria	Pseudomonadota	GammaPseudomonadota	Burkholderiales	Burkholderiaceae	Massilia	Massilia aurea_B
MAG75-bin8	JAZBKH000000000	97.07	0.436	Bacteria	Firmicutes	Bacilli	Lactobacillales	Enterococcaceae	Enterococcus	Enterococcus faecalis
MAG74-bin7	JAZBKI000000000	98.68	0.273	Bacteria	Pseudomonadota	GammaPseudomonadota	Enterobacterales	Enterobacteriaceae	Erwinia	Erwinia persicina
MAG73-bin4	JAZBKJ000000000	96.78	0.714	Bacteria	Pseudomonadota	GammaPseudomonadota	Enterobacterales	Enterobacteriaceae	Duffyella	Duffyella gerundensis
MAG72-bin2	JAZBKK000000000	77.19	0.0	Bacteria	Pseudomonadota	GammaPseudomonadota	Pseudomonadales	Pseudomonadaceae	Pseudomonas_E	Pseudomonas_E sp003253735
MAG71-bin15	JAZBKL000000000	89.22	5.119	Bacteria	Pseudomonadota	GammaPseudomonadota	Xanthomonadales	Xanthomonadaceae	Stenotrophomonas	Stenotrophomonas sp003086775
MAG70-bin14	JAZBKM000000000	98.58	0.553	Bacteria	Pseudomonadota	GammaPseudomonadota	Enterobacterales	Enterobacteriaceae	Klebsiella	Klebsiella grimontii
MAG69-bin12	JAZBKN000000000	79.22	2.030	Bacteria	Firmicutes	Bacilli	Paenibacillales	Paenibacillaceae	Paenibacillus_J	Paenibacillus_J nuruki
MAG68-bin11	JAZBKO000000000	83.25	2.143	Bacteria	Firmicutes	Bacilli	Bacillales	Bacillaceae_G	Bacillus_A	Bacillus_A bombysepticus
MAG67-bin10	JAZBKP000000000	94.86	1.739	Bacteria	Firmicutes	Bacilli	Paenibacillales	Paenibacillaceae	Saccharibacillus	Saccharibacillus brassicae
MAG66-bin4	JAZBKQ000000000	97.18	0.245	Bacteria	Pseudomonadota	GammaPseudomonadota	Enterobacterales	Enterobacteriaceae	Duffyella	Duffyella gerundensis
MAG65-bin3	JAZBKR000000000	97.75	0.537	Bacteria	Pseudomonadota	GammaPseudomonadota	Pseudomonadales	Pseudomonadaceae	Pseudomonas_E	Pseudomonas_E poae
MAG64-bin2	JAZBKS000000000	86.44	2.718	Bacteria	Pseudomonadota	GammaPseudomonadota	Pseudomonadales	Pseudomonadaceae	Pseudomonas_E	Pseudomonas_E viridiflava
MAG63-bin1	JAZBKT000000000	96.57	0.519	Bacteria	Pseudomonadota	GammaPseudomonadota	Enterobacterales	Enterobacteriaceae	Erwinia	Erwinia persicina
MAG62-bin6	JAZBKU000000000	85.22	6.291	Bacteria	Firmicutes	Bacilli	Paenibacillales	Paenibacillaceae	Saccharibacillus
MAG61-bin5	JAZBKV000000000	100.0	0.757	Bacteria	Firmicutes	Bacilli	Lactobacillales	Streptococcaceae	Lactococcus	Lactococcus lactis
MAG60-bin4	JAZBKW000000000	85.81	1.556	Bacteria	Pseudomonadota	GammaPseudomonadota	Pseudomonadales	Moraxellaceae	Acinetobacter	Acinetobacter variabilis
MAG59-bin3	JAZBKX000000000	97.35	0.0	Bacteria	Firmicutes	Bacilli	Lactobacillales	Enterococcaceae	Enterococcus_D	Enterococcus_D casseliflavus
MAG58-bin2	JAZBKY000000000	97.77	0.0	Bacteria	Firmicutes	Bacilli	Lactobacillales	Streptococcaceae	Lactococcus	Lactococcus garvieae_A
MAG57-bin1	JAZBKZ000000000	100.0	0.0	Bacteria	Bacteroidota	Bacteroidia	Flavobacteriales	Weeksellaceae	Chryseobacterium	Chryseobacterium piscium
MAG56-bin9	JAZBLA000000000	97.60	0.309	Bacteria	Pseudomonadota	GammaPseudomonadota	Enterobacterales	Enterobacteriaceae	Duffyella	Duffyella gerundensis
MAG55-bin8	JAZBLB000000000	97.12	0.159	Bacteria	Bacteroidota	Bacteroidia	Sphingobacteriales	Sphingobacteriaceae	Pedobacter
MAG54-bin7	JAZBLC000000000	92.26	0.803	Bacteria	Pseudomonadota	GammaPseudomonadota	Pseudomonadales	Pseudomonadaceae	Pseudomonas_E	Pseudomonas_E sp003253735
MAG53-bin6	JAZBLD000000000	83.73	0.133	Bacteria	Pseudomonadota	GammaPseudomonadota	Burkholderiales	Burkholderiaceae	Massilia	Massilia aurea_B
MAG52-bin5	JAZBLE000000000	97.28	0.847	Bacteria	Pseudomonadota	GammaPseudomonadota	Pseudomonadales	Pseudomonadaceae	Pseudomonas_E	Pseudomonas_E rhodesiae
MAG51-bin4	JAZBLF000000000	100.0	0.0	Bacteria	Bacteroidota	Bacteroidia	Flavobacteriales	Weeksellaceae	Epilithonimonas
MAG50-bin3	JAZBLG000000000	97.87	1.102	Bacteria	Bacteroidota	Bacteroidia	Flavobacteriales	Weeksellaceae	Chryseobacterium	Chryseobacterium sp001421435
MAG49-bin2	JAZBLH000000000	82.21	3.420	Bacteria	Actinobacteriota	Actinomycetia	Actinomycetales	Microbacteriaceae	Plantibacter	Plantibacter sp015351235
MAG48-bin13	JAZBLI000000000	98.00	0.275	Bacteria	Firmicutes	Bacilli	Paenibacillales	Paenibacillaceae	Paenibacillus_J	Paenibacillus_J nuruki
MAG47-bin12	JAZBLJ000000000	82.82	0.122	Bacteria	Bacteroidota	Bacteroidia	Flavobacteriales	Weeksellaceae	Chryseobacterium	Chryseobacterium indoltheticum
MAG46-bin11	JAZBLK000000000	85.03	1.051	Bacteria	Pseudomonadota	GammaPseudomonadota	Xanthomonadales	Xanthomonadaceae	Xanthomonas_A	Xanthomonas_A translucens
MAG45-bin10	JAZBLL000000000	97.93	1.170	Bacteria	Pseudomonadota	GammaPseudomonadota	Enterobacterales	Enterobacteriaceae	Pantoea	Pantoea agglomerans
MAG44-bin9	JAZBLM000000000	92.45	0.691	Bacteria	Pseudomonadota	GammaPseudomonadota	Xanthomonadales	Xanthomonadaceae	Stenotrophomonas
MAG43-bin8	JAZBLN000000000	91.67	2.435	Bacteria	Pseudomonadota	GammaPseudomonadota	Pseudomonadales	Pseudomonadaceae	Pseudomonas_E	Pseudomonas_E syringae
MAG42-bin5	JAZBLO000000000	99.12	0.0	Bacteria	Actinobacteriota	Actinomycetia	Actinomycetales	Micrococcaceae	Pseudarthrobacter	Pseudarthrobacter equi
MAG41-bin4	JAZBLP000000000	96.14	0.505	Bacteria	Actinobacteriota	Actinomycetia	Actinomycetales	Microbacteriaceae	Microbacterium
MAG40-bin3	JAZBLQ000000000	95.93	0.026	Bacteria	Pseudomonadota	GammaPseudomonadota	Burkholderiales	Burkholderiaceae	Duganella	Duganella phyllosphaerae
MAG39-bin22	JAZBLR000000000	93.96	7.712	Bacteria	Pseudomonadota	GammaPseudomonadota	Pseudomonadales	Pseudomonadaceae	Pseudomonas_E	Pseudomonas_E poae
MAG38-bin21	JAZBLS000000000	90.62	2.247	Bacteria	Actinobacteriota	Actinomycetia	Actinomycetales	Microbacteriaceae	Microbacterium
MAG37-bin20	JAZBLT000000000	83.84	1.133	Bacteria	Pseudomonadota	GammaPseudomonadota	Burkholderiales	Burkholderiaceae	Massilia	Massilia aurea_B
MAG36-bin2	JAZBLU000000000	98.86	0.0	Bacteria	Firmicutes	Bacilli	Paenibacillales	Paenibacillaceae	Paenibacillus_J	Paenibacillus_J nuruki
MAG35-bin18	JAZBLV000000000	75.86	7.108	Bacteria	Actinobacteriota	Actinomycetia	Actinomycetales	Microbacteriaceae	Plantibacter	Plantibacter cousiniae
MAG34-bin17	JAZBLW000000000	88.49	5.414	Bacteria	Pseudomonadota	GammaPseudomonadota	Pseudomonadales	Pseudomonadaceae	Pseudomonas_E	Pseudomonas_E viridiflava_C
MAG33-bin15	JAZBLX000000000	96.25	1.594	Bacteria	Bacteroidota	Bacteroidia	Sphingobacteriales	Sphingobacteriaceae	Pedobacter
MAG32-bin14	JAZBLY000000000	84.13	1.793	Bacteria	Pseudomonadota	GammaPseudomonadota	Xanthomonadales	Xanthomonadaceae	Xanthomonas_A	Xanthomonas_A translucens
MAG31-bin13	JAZBLZ000000000	96.93	0.260	Bacteria	Pseudomonadota	GammaPseudomonadota	Enterobacterales	Enterobacteriaceae	Duffyella	Duffyella gerundensis
MAG30-bin11	JAZBMA000000000	89.66	0.983	Bacteria	Pseudomonadota	GammaPseudomonadota	Enterobacterales	Enterobacteriaceae	Pantoea	Pantoea agglomerans
MAG29-bin10	JAZBMB000000000	99.50	0.490	Bacteria	Bacteroidota	Bacteroidia	Flavobacteriales	Weeksellaceae	Epilithonimonas
MAG28-bin1	JAZBMC000000000	96.90	0.860	Bacteria	Pseudomonadota	GammaPseudomonadota	Enterobacterales	Enterobacteriaceae	Erwinia	Erwinia persicina
MAG27-bin9	JAZBMD000000000	99.31	0.069	Bacteria	Firmicutes	Bacilli	Paenibacillales	Paenibacillaceae	Paenibacillus_J	Paenibacillus_J nuruki
MAG26-bin8	JAZBME000000000	97.10	0.159	Bacteria	Bacteroidota	Bacteroidia	Sphingobacteriales	Sphingobacteriaceae	Pedobacter
MAG25-bin6	JAZBMF000000000	89.86	1.180	Bacteria	Pseudomonadota	AlphaPseudomonadota	Rhizobiales	Rhizobiaceae	Neorhizobium	Neorhizobium soli
MAG24-bin5	JAZBMG000000000	94.15	0.343	Bacteria	Bacteroidota	Bacteroidia	Flavobacteriales	Weeksellaceae	Chryseobacterium	Chryseobacterium indoltheticum
MAG23-bin3	JAZBMH000000000	82.20	2.859	Bacteria	Bacteroidota	Bacteroidia	Flavobacteriales	Weeksellaceae	Chryseobacterium
MAG22-bin2	JAZBMI000000000	97.30	0.338	Bacteria	Pseudomonadota	GammaPseudomonadota	Enterobacterales	Enterobacteriaceae	Erwinia	Erwinia persicina
MAG21-bin19	JAZBMJ000000000	75.34	8.620	Bacteria	Pseudomonadota	GammaPseudomonadota	Pseudomonadales	Pseudomonadaceae	Pseudomonas_E
MAG20-bin18	JAZBMK000000000	81.89	0.118	Bacteria	Bacteroidota	Bacteroidia	Flavobacteriales	Weeksellaceae	Epilithonimonas
MAG19-bin16	JAZBML000000000	82.14	0.286	Bacteria	Pseudomonadota	GammaPseudomonadota	Burkholderiales	Burkholderiaceae	Massilia	Massilia aurea_B
MAG18-bin15	JAZBMM000000000	88.12	2.777	Bacteria	Actinobacteriota	Actinomycetia	Actinomycetales	Microbacteriaceae	Plantibacter	Plantibacter sp015351235
MAG17-bin12	JAZBMN000000000	94.33	1.830	Bacteria	Actinobacteriota	Actinomycetia	Actinomycetales	Cellulomonadaceae	Sanguibacter	Sanguibacter inulinus
MAG16-bin11	JAZBMO000000000	99.64	0.330	Bacteria	Pseudomonadota	GammaPseudomonadota	Xanthomonadales	Xanthomonadaceae	Stenotrophomonas	Stenotrophomonas sp014621775
MAG15-bin10	JAZBMP000000000	98.03	0.245	Bacteria	Pseudomonadota	GammaPseudomonadota	Enterobacterales	Enterobacteriaceae	Duffyella	Duffyella gerundensis
MAG14-bin1	JAZBMQ000000000	93.20	1.201	Bacteria	Pseudomonadota	GammaPseudomonadota	Burkholderiales	Burkholderiaceae	Duganella	Duganella phyllosphaerae
MAG13-bin9	JAZBMR000000000	87.34	3.284	Bacteria	Bacteroidota	Bacteroidia	Flavobacteriales	Weeksellaceae	Chryseobacterium	Chryseobacterium indoltheticum
MAG12-bin8	JAZBMS000000000	99.28	0.796	Bacteria	Pseudomonadota	GammaPseudomonadota	Enterobacterales	Enterobacteriaceae	Erwinia	Erwinia persicina
MAG11-bin6	JAZBMT000000000	96.17	0.159	Bacteria	Bacteroidota	Bacteroidia	Sphingobacteriales	Sphingobacteriaceae	Pedobacter
MAG10-bin5	JAZBMU000000000	97.17	0.327	Bacteria	Pseudomonadota	GammaPseudomonadota	Enterobacterales	Enterobacteriaceae	Duffyella	Duffyella gerundensis
MAG9-bin3	JAZBMV000000000	93.29	1.505	Bacteria	Pseudomonadota	GammaPseudomonadota	Xanthomonadales	Xanthomonadaceae	Stenotrophomonas	Stenotrophomonas sp014621775
MAG8-bin2	JAZBMW000000000	87.16	1.607	Bacteria	Bacteroidota	Bacteroidia	Flavobacteriales	Flavobacteriaceae	Flavobacterium
MAG7-bin19	JAZBMX000000000	95.69	1.613	Bacteria	Pseudomonadota	GammaPseudomonadota	Xanthomonadales	Xanthomonadaceae	Stenotrophomonas	Stenotrophomonas sp002836635
MAG6-bin18	JAZBMY000000000	80.32	5.172	Bacteria	Bacteroidota	Bacteroidia	Flavobacteriales	Weeksellaceae	Chryseobacterium
MAG5-bin17	JAZBMZ000000000	98.08	0.0	Bacteria	Firmicutes	Bacilli	Paenibacillales	Paenibacillaceae	Paenibacillus_J	Paenibacillus_J nuruki
MAG4-bin16	JAZBNA000000000	91.01	0.490	Bacteria	Bacteroidota	Bacteroidia	Flavobacteriales	Weeksellaceae	Epilithonimonas
MAG3-bin15	JAZBNB000000000	86.98	0.237	Bacteria	Pseudomonadota	GammaPseudomonadota	Burkholderiales	Burkholderiaceae	Duganella	Duganella phyllosphaerae
MAG2-bin12	JAZBNC000000000	89.81	3.073	Bacteria	Pseudomonadota	GammaPseudomonadota	Enterobacterales	Enterobacteriaceae	Pantoea	Pantoea sp002419935
MAG1-bin1	JAZBND000000000	76.94	1.916	Bacteria	Pseudomonadota	GammaPseudomonadota	Burkholderiales	Burkholderiaceae	Massilia	Massilia aurea_B
